# Supplementary material for: Epigenetic changes in blood leukocytes following an omega-3 fatty acid supplementation
Source: Clin Epigenetics. 2017 Apr 26;9:43. doi: 10.1186/s13148-017-0345-3 (PMC5405524; doi:10.1186/s13148-017-0345-3)
Supplement: Supplementary file 1 — Differentially methylated probes after the n-3 FA supplementation. Description of data: List of all 308 differentially methylated probes (FDR-corrected DiffScore ≥│13│~ P ≤ 0.05). (XLSX 42 kb) [file 13148_2017_345_MOESM1_ESM.xlsx]

## Sheet: DiffMeth_FAS_NormBack_illumina_
Additional file 1. Differentially methylated probes after the n-3 FA supplementation
TargetID	Pre-suppl. AVG Beta	Post-suppl. AVG Beta	Post-suppl. DiffScore	Post-suppl. Delta Beta	Position*	Localization	Genes	Transcript
cg02296904	0.9528078	0.8955932	-228.5204	-0.05721462	Chr4:877321	Body	GAK	NM_005255
cg24615945	0.8745017	0.8297572	-46.17866	-0.04474455	Chr20:32801333
cg05655647	0.453378	0.3815952	-39.62629	-0.07178286	Chr12:51157023	TSS1500	ATF1	NM_005171
cg19611616	0.3472162	0.2833015	-34.57219	-0.06391472	Chr12:27397833	5'UTR	STK38L	NM_015000
cg20658100	0.1246535	0.086406	-28.0144	-0.03824748	Chr13:74707145	5'UTR	KLF12	NM_007249
cg25731211	0.8702629	0.8322428	-27.77034	-0.03802001	Chr17:79694636
cg10730208	0.216588	0.1691176	-25.82178	-0.04747038	Chr12:58290540
cg21240523	0.1361944	0.09763481	-25.82178	-0.03855957	Chr9:130965902	5'UTR;1stExon;1stExon;5'UTR	CIZ1;DNM1;DNM1;CIZ1	NM_012127;NM_001005336;NM_004408;NM_001131015
cg18096251	0.8623065	0.8242458	-25.82178	-0.03806078	Chr5:2205553
cg26757305	0.1053094	0.07121599	-25.17176	-0.03409338	Chr4:47487301	TSS200	ATP10D	NM_020453
cg22203628	0.4345108	0.3744095	-24.32056	-0.06010133	Chr11:69241075
cg15712577	0.8014104	0.7592142	-20.15449	-0.04219615	Chr12:130926978	Body	RIMBP2	NM_015347
cg19398112	0.1860651	0.1453819	-19.39192	-0.04068319	Chr19:14529923	5'UTR	DDX39	NM_005804
cg21620778	0.1648425	0.127497	-17.62993	-0.03734553	Chr2:175548020	TSS1500	WIPF1	NM_001077269
cg06813297	0.642184	0.590104	-17.48029	-0.05207998	Chr12:132537251	Body	EP400	NM_015409
cg27388298	0.1189362	0.0869355	-17.10472	-0.03200071	Chr1:8877861	TSS200;TSS200	RERE;RERE	NM_001042681;NM_012102
cg10189605	0.2460697	0.2023221	-16.35374	-0.04374763	Chr6:58287430	Body	GUSBL2	NR_003660
cg22700691	0.1739108	0.1365394	-16.32817	-0.03737137	Chr10:21814388	5'UTR	C10orf140	NM_207371
cg09882656	0.145117	0.1106986	-16.30101	-0.0344184	Chr5:39425549	TSS1500	DAB2	NM_001343
cg13021192	0.2973047	0.2501962	-16.1072	-0.04710847	Chr20:57582213	1stExon;5'UTR	CTSZ;CTSZ	NM_001336;NM_001336
cg16997732	0.1461901	0.1129074	-14.20328	-0.03328276	Chr7:72935636	Body	BAZ1B	NM_032408
cg20335590	0.7089198	0.6638023	-14.07154	-0.04511756	Chr8:39696018	TSS1500	ADAM2	NM_001464
cg00571519	0.7143024	0.755035	13.0147	0.04073268	Chr7:104881282	Body;Body	SRPK2;SRPK2	NM_182691;NM_182692
cg03249630	0.412774	0.4631961	13.07153	0.0504221	Chr10:90611782	TSS200	ANKRD22	NM_144590
cg09697978	0.4641711	0.5148242	13.08859	0.05065301	Chr2:37501815	Body	PRKD3	NM_005813
cg15183258	0.4937927	0.5442299	13.1073	0.05043721	Chr15:42061865	3'UTR;3'UTR	MGA;MGA	NM_001080541;NM_001164273
cg07615351	0.8586602	0.8860299	13.13148	0.02736974	Chr16:75087014	Body	ZNRF1	NM_032268
cg14281821	0.7481996	0.7863615	13.13338	0.03816187	Chr19:30014652
cg18867950	0.833013	0.8631886	13.16126	0.03017563	Chr1:228161851
cg11057205	0.5301721	0.5800252	13.16126	0.04985309	Chr8:134588243
cg21743623	0.4893234	0.5399073	13.1925	0.05058396	Chr3:130682976	Body;Body;Body;Body	ATP2C1;ATP2C1;ATP2C1;ATP2C1	NM_001001485;NM_001001486;NM_014382;NM_001001487
cg00074771	0.706724	0.7481722	13.20926	0.04144824	Chr15:44120341	Body;Body	WDR76;WDR76	NM_024908;NM_001167941
cg14992972	0.8273717	0.8581917	13.25554	0.03082001	Chr1:3721781
cg18194887	0.759276	0.7965964	13.26923	0.03732038	Chr7:93629937	Body	BET1	NM_005868
cg14069205	0.7009627	0.7428665	13.26923	0.04190379	Chr17:67241141	TSS200;3'UTR;3'UTR	ABCA10;ABCA5;ABCA5	NM_080282;NM_172232;NM_018672
cg27311397	0.6682287	0.7123414	13.29976	0.04411268	Chr13:44452398	5'UTR;TSS1500	CCDC122;C13orf31	NM_144974;NM_001128303
cg24506197	0.2250432	0.2679824	13.37729	0.04293916	Chr7:158201392	Body;Body;Body	PTPRN2;PTPRN2;PTPRN2	NM_002847;NM_130842;NM_130843
cg17355877	0.8034612	0.8367813	13.38811	0.03332007	Chr1:1998716	Body	PRKCZ	NM_002744
cg17994441	0.7804631	0.8159783	13.38811	0.03551525	Chr13:33403686
cg25055892	0.7642018	0.8012122	13.41919	0.03701037	Chr7:123304073	3'UTR	LMOD2	NM_207163
cg14458626	0.7725925	0.8088768	13.45487	0.03628421	Chr2:63834284	3'UTR	MDH1	NM_005917
cg03734229	0.8421367	0.8715156	13.45519	0.02937895	Chr1:41236997	3'UTR;3'UTR;3'UTR;3'UTR;3'UTR	NFYC;NFYC;NFYC;NFYC;NFYC	NM_014223;NM_001142590;NM_001142587;NM_001142589;NM_001142588
cg14734614	0.4410736	0.4921437	13.46171	0.05107006	Chr19:51473346	TSS1500;TSS1500;TSS1500	KLK6;KLK6;KLK6	NM_001012964;NM_001012965;NM_002774
cg23407655	0.4147393	0.465653	13.49067	0.05091375	Chr17:1001612	Body;Body;Body	ABR;ABR;ABR	NM_021962;NM_001092;NM_001159746
cg21854228	0.8167045	0.8487981	13.50701	0.03209358	Chr11:122192427
cg16943427	0.7898769	0.8246179	13.50701	0.03474098	Chr3:142340792	TSS1500;5'UTR	PLS1;PLS1	NM_002670;NM_001145319
cg14293898	0.5813375	0.630004	13.50701	0.04866648	Chr9:37780721	3'UTR;Body	EXOSC3;EXOSC3	NM_001002269;NM_016042
cg07437919	0.4696873	0.5208269	13.53638	0.05113962	Chr8:142234483	Body	SLC45A4	NM_001080431
cg19082496	0.4753214	0.5264358	13.5379	0.05111438	Chr1:33899352
cg22794244	0.8133048	0.845793	13.56942	0.03248817	Chr11:123892873	TSS1500	OR10G9	NM_001001953
cg15656521	0.8090464	0.8419742	13.58364	0.03292781	Chr2:239970617	3'UTR	HDAC4	NM_006037
cg15255329	0.7165841	0.7576491	13.58364	0.04106492	Chr19:55021799	3'UTR;3'UTR	LAIR2;LAIR2	NM_002288;NM_021270
cg14731225	0.7300161	0.7700794	13.63525	0.04006332	Chr13:28717375	Body;Body	PAN3;PAN3	NM_175854;NM_001168251
cg26550872	0.8086396	0.8416677	13.66727	0.03302813	Chr12:69656319	Body	CPSF6	NM_007007
cg14345154	0.5481295	0.5980914	13.66727	0.04996192	Chr14:89299302	Body;Body;Body	TTC8;TTC8;TTC8	NM_198309;NM_144596;NM_198310
cg15897635	0.4843601	0.535582	13.70361	0.05122194	Chr1:220697615
cg24743156	0.4140021	0.465198	13.74009	0.05119595	Chr14:39734964	TSS1500;TSS1500;TSS1500;Body	CTAGE5;CTAGE5;CTAGE5;CTAGE5	NM_005930;NM_203356;NM_203355;NM_203354
cg10106725	0.6392795	0.6855285	13.75515	0.04624891	Chr4:3071494
cg11423701	0.741379	0.7806693	13.8489	0.03929037	Chr1:147246154	TSS1500	GJA5	NM_005266
cg17790273	0.2598937	0.305637	13.8489	0.04574338	Chr17:49040709	3'UTR;3'UTR	SPAG9;SPAG9	NM_001130528;NM_003971
cg11839815	0.4424769	0.4940109	13.89338	0.05153397	Chr3:127539037	Body;Body	MGLL;MGLL	NM_007283;NM_001003794
cg07376282	0.4485485	0.5001015	13.89338	0.05155298	Chr7:124404324	1stExon	GPR37	NM_005302
cg16144314	0.6396432	0.68603	13.96445	0.04638678	Chr10:1568759	Body	ADARB2	NM_018702
cg03278564	0.443036	0.4946348	13.96445	0.05159876	Chr13:49200201
cg23007087	0.4998099	0.5510931	13.97181	0.05128321	Chr15:90380258	Body;Body	AP3S2;AP3S2	NM_005829;NR_023361
cg16378063	0.4501249	0.5017867	14.00333	0.05166179	Chr17:47329552
cg13429260	0.4785005	0.530077	14.02627	0.05157652	Chr11:73356744	TSS1500;TSS1500	PLEKHB1;PLEKHB1	NM_021200;NM_001130033
cg15412815	0.2960846	0.3440265	14.07154	0.04794192	Chr11:93271088	5'UTR	C11orf75	NM_020179
cg11067224	0.8207709	0.8528137	14.07603	0.03204286	Chr1:152780139	TSS1500	LCE1C	NM_178351
cg27657459	0.7731805	0.8098855	14.07603	0.03670502	Chr17:54853771
cg19148395	0.7505787	0.789279	14.07603	0.03870034	Chr6:75995845	TSS1500;TSS1500	TMEM30A;TMEM30A	NM_001143958;NM_018247
cg03311353	0.6506827	0.6965787	14.07603	0.04589605	Chr7:30534805
cg03321912	0.5404345	0.5910034	14.07603	0.05056888	Chr13:41950907	3'UTR	NAA16	NM_024561
cg01775802	0.4799922	0.531631	14.07603	0.05163875	Chr14:72945461	Body	RGS6	NM_004296
cg27521571	0.7145528	0.7562131	14.09545	0.04166025	Chr22:19938424	5'UTR;TSS1500;TSS200	COMT;COMT;COMT	NM_000754;NM_001135162;NM_001135161
cg04346459	0.847206	0.8764527	14.14119	0.02924669	Chr6:41068666	3'UTR;3'UTR;TSS200	NFYA;NFYA;LOC221442	NM_021705;NM_002505;NR_026938
cg13935558	0.5411217	0.5918266	14.20328	0.0507049	Chr7:138144067	TSS1500;TSS1500	TRIM24;TRIM24	NM_015905;NM_003852
cg20593843	0.7260771	0.7670169	14.35428	0.04093975	Chr12:11638772
cg24794102	0.6988806	0.7418571	14.35428	0.0429765	Chr7:116132431
cg08279189	0.5302203	0.5813247	14.35428	0.05110443	Chr6:28875370	Body	TRIM27	NM_006510
cg21026199	0.5254031	0.5766098	14.35428	0.05120677	Chr4:174912278
cg21815704	0.4803818	0.5322877	14.35428	0.05190596	Chr1:193075249	TSS1500;TSS200	GLRX2;GLRX2	NM_197962;NM_016066
cg22356541	0.794544	0.829466	14.45146	0.034922	Chr13:22277315	3'UTR	FGF9	NM_002010
cg07291836	0.4650906	0.5172496	14.52254	0.05215895	Chr20:45319455	TSS1500	TP53RK	NM_033550
cg20353780	0.6983736	0.7415357	14.54391	0.04316211	Chr12:118588556	3'UTR	TAOK3	NM_016281
cg24298539	0.5920125	0.6412818	14.56018	0.04926926	Chr8:37378424
cg02705958	0.3701312	0.4213619	14.56018	0.0512307	Chr6:6901065
cg10523193	0.7585192	0.796922	14.62164	0.03840274	Chr11:93463762	Body	SNORA25	NR_003028
cg16530981	0.5080272	0.5598555	14.62276	0.05182832	Chr12:42679156
cg13990129	0.8033614	0.8375532	14.68029	0.03419179	Chr9:108311111	3'UTR	FSD1L	NM_207647
cg03245111	0.5615723	0.6120993	14.68029	0.05052704	Chr7:76253113	Body;Body;Body	POMZP3;LOC100133091;POMZP3	NM_012230;NR_029411;NM_152992
cg24544986	0.8199205	0.8524293	14.71017	0.03250873	Chr4:25035594
cg20351875	0.4339327	0.486336	14.7672	0.05240333	Chr12:65015547	TSS1500;Body	MIR548C;RASSF3	NR_030347;NM_178169
cg24455383	0.6632277	0.7090214	14.8844	0.04579371	Chr1:243736307	Body;Body	AKT3;AKT3	NM_005465;NM_181690
cg24764114	0.8333569	0.8645215	14.93116	0.03116465	Chr7:64412238
cg05818676	0.7906971	0.8262826	14.93116	0.03558546	Chr12:6243110
cg14171343	0.8053665	0.8395035	14.95016	0.03413701	Chr9:114219932	Body	KIAA0368	NM_001080398
cg17145196	0.6764743	0.7215419	15.05078	0.04506755	Chr19:48047056	Body	ZNF541	NM_001101419
cg06660522	0.5035943	0.5559124	15.12206	0.0523181	Chr1:211725112
cg17117871	0.6639427	0.7098877	15.14251	0.04594499	Chr11:32875930	3'UTR	PRRG4	NM_024081
cg18729704	0.4812925	0.5339476	15.17543	0.0526551	Chr10:105159484	Body	PDCD11	NM_014976
cg16402415	0.4581573	0.5109853	15.20708	0.05282798	Chr15:57021851	5'UTR;5'UTR;5'UTR	ZNF280D;ZNF280D;ZNF280D	NM_001002844;NM_001002843;NM_017661
cg00657674	0.7271366	0.7686062	15.22266	0.04146957	Chr3:102198240	3'UTR	ZPLD1	NM_175056
cg15945235	0.2090648	0.2524239	15.22266	0.0433591	Chr10:90611604	1stExon;5'UTR	ANKRD22;ANKRD22	NM_144590;NM_144590
cg15911114	0.6865274	0.7310533	15.22266	0.04452592	Chr5:52781526	3'UTR;Body	FST;FST	NM_006350;NM_013409
cg26898932	0.4848857	0.5376282	15.27377	0.05274245	Chr17:28442480	TSS1500	CCDC55	NM_032141
cg13997788	0.7333676	0.774404	15.31124	0.04103637	Chr2:46593223	Body	EPAS1	NM_001430
cg20694425	0.6633664	0.7095087	15.31124	0.04614228	Chr4:55235418
cg06512263	0.2773125	0.3254428	15.31124	0.04813024	Chr6:20709867	Body	CDKAL1	NM_017774
cg21565415	0.5341079	0.5859986	15.31124	0.05189073	Chr11:618993	Body;Body	MUPCDH;MUPCDH	NM_021924;NM_031264
cg10276433	0.3482223	0.3996096	15.4217	0.05138722	Chr6:47011312	TSS1500;TSS1500	GPR110;GPR110	GPR110;GPR110
cg21176755	0.8370411	0.868094	15.4446	0.03105295	Chr9:99418634	TSS1500	C9orf21	NM_153698
cg23858731	0.7800854	0.8170399	15.4446	0.03695452	Chr12:76117668
cg10220544	0.4169143	0.4698222	15.4446	0.05290797	Chr1:60171660	Body;Body	FGGY;FGGY	NM_018291;NM_001113411
cg05888181	0.4539166	0.5070103	15.4446	0.05309376	Chr8:1952319	3'UTR	KBTBD11	NM_014867
cg01810623	0.6944094	0.7386371	15.52728	0.04422772	Chr12:68592757
cg15057836	0.7201735	0.7624545	15.52865	0.04228097	Chr11:49802564	Body	LOC440040	NR_027044
cg07772516	0.4212386	0.4743843	15.6345	0.05314568	Chr15:52107742	3'UTR;3'UTR	TMOD2;TMOD2	NM_014548;NM_001142885
cg20357538	0.32809	0.3789832	15.63687	0.05089319	Chr15:101777761	Body	CHSY1	NM_014918
cg05398700	0.4880428	0.5411512	15.64618	0.05310836	Chr14:102677141	Body	WDR20	NM_181291
cg13606991	0.6737064	0.719505	15.66416	0.0457986	Chr1:182556113	TSS200	RNASEL	NM_021133
cg16788865	0.424241	0.4774868	15.66416	0.05324581	Chr12:46778801
cg09956747	0.7289765	0.7706858	15.68433	0.04170924	Chr16:31538556	TSS1500	AHSP	NM_016633
cg17494438	0.5764786	0.6274604	15.72811	0.05098176	Chr10:50600744	TSS1500	DRGX	NM_001080520
cg04858164	0.5870376	0.6376852	15.84932	0.05064762	Chr15:57324333	Body;Body;Body;Body	TCF12;TCF12;TCF12;TCF12	NM_003205;NM_207037;NM_207036;NM_207038
cg03318469	0.4099841	0.4632266	15.84932	0.05324256	Chr1:3710303	Body	LRRC47	NM_020710
cg08548315	0.7512022	0.7911228	15.85808	0.03992063	Chr1:81609992
cg00417576	0.7702696	0.8084952	15.95151	0.03822559	Chr11:14535610	Body;Body;3'UTR	PSMA1;PSMA1;PSMA1	NM_148976;NM_002786;NM_001143937
cg08056423	0.8777869	0.9043858	16.1072	0.02659887	Chr19:50155043	Body	SCAF1	NM_021228
cg25566141	0.7508878	0.7909775	16.1072	0.04008967	Chr5:55009832
cg01381374	0.6108144	0.6605721	16.1072	0.04975766	Chr7:93474158
cg17811452	0.4981872	0.5515421	16.1072	0.05335495	Chr20:44007674	TSS1500;Body	TP53TG5;SYS1-DBNDD2	NM_014477;NR_003189
cg10826999	0.4623444	0.5160437	16.1072	0.05369934	Chr1:225862288
cg21827384	0.8309875	0.8631279	16.20235	0.03214037	Chr6:84834312	3'UTR	KIAA1009	NM_014895
cg11713044	0.8185889	0.8520906	16.20235	0.03350174	Chr1:9192948
cg19367193	0.795617	0.8315232	16.20235	0.03590614	Chr7:151253902	3'UTR;3'UTR;3'UTR	PRKAG2;PRKAG2;PRKAG2	NM_024429;NM_016203;NM_001040633
cg24927841	0.5789766	0.6302648	16.20235	0.05128825	Chr8:129702875
cg26063719	0.3400756	0.3919796	16.20235	0.05190402	Chr10:17273187	Body	VIM	NM_003380
cg20127596	0.8187746	0.8523555	16.3514	0.0335809	Chr17:42924231	TSS1500	HIGD1B	NM_016438
cg21966319	0.8492415	0.8794101	16.35374	0.03016865	Chr4:169543126	Body;Body	PALLD;PALLD	NM_016081;NM_001166108
cg07379204	0.8258232	0.8586562	16.35374	0.03283292	Chr19:17839689	Body	MAP1S	NM_018174
cg10585180	0.7886416	0.8253915	16.35565	0.0367499	Chr19:49461549	Body;Body;Body;Body;Body	BAX;BAX;BAX;BAX;BAX	NM_138763;NM_138764;NM_138761;NM_004324;NR_027882
cg26891210	0.5143191	0.5677598	16.36565	0.05344069	Chr1:150703141	3'UTR	CTSS	NM_004079
cg08452348	0.7338278	0.7756894	16.39838	0.04186159	Chr5:134303703	1stExon	CATSPER3	NM_178019
cg01717482	0.7105184	0.7543368	16.49659	0.04381835	Chr3:75657183
cg08661874	0.8668466	0.8950381	16.5827	0.02819151	Chr16:4873858	Body	GLYR1	NM_032569
cg25477839	0.8219169	0.8553071	16.5827	0.03339022	Chr8:146229440	TSS1500;Body	ZNF252;C8orf77	NR_023392;NR_026974
cg07130714	0.7279229	0.770399	16.5827	0.04247612	Chr3:168335941	Body	C3orf50	NR_021485
cg09176402	0.8243855	0.8575527	16.6657	0.03316724	Chr1:38203765	Body	EPHA10	NM_001099439
cg02111865	0.4612262	0.5155897	16.6907	0.05436352	Chr2:30371990	5'UTR;5'UTR;5'UTR;5'UTR	YPEL5;YPEL5;YPEL5;YPEL5	NM_001127399;NM_001127401;NM_016061;NM_001127400
cg27536084	0.7589053	0.7987461	16.71005	0.03984082	Chr12:50870720	3'UTR;3'UTR;3'UTR;3'UTR;3'UTR	LARP4;LARP4;LARP4;LARP4;LARP4	NM_052879;NM_199190;NM_001170808;NM_199188;NM_001170803
cg21721489	0.7048717	0.749346	16.79988	0.04447424	Chr13:31035654	Body	HMGB1	NM_002128
cg04996388	0.757378	0.7974355	16.82425	0.04005748	Chr17:79905263	TSS200	MYADML2	NM_001145113
cg25582978	0.7491207	0.7899818	16.92435	0.04086107	Chr6:150924950	5'UTR	PLEKHG1	NM_001029884
cg24312537	0.5200782	0.5739009	16.92435	0.05382276	Chr8:38831332	TSS1500;3'UTR	HTRA4;PLEKHA2	NM_153692;NM_021623
cg02880032	0.7275059	0.770264	16.92454	0.04275811	Chr2:179629472	Body;Body;Body;Body;Body	TTN;TTN;TTN;TTN;TTN	NM_133378;NM_133432;NM_003319;NM_133379;NM_133437
cg16631698	0.4994074	0.5536471	16.92454	0.05423969	Chr10:3500383
cg15459822	0.7384602	0.7803837	17.10472	0.04192352	Chr2:205546112	Body;Body;Body	PARD3B;PARD3B;PARD3B	NM_152526;NM_057177;NM_205863
cg02688903	0.7226115	0.7658789	17.10472	0.04326743	Chr5:112195638	TSS1500	SRP19	NM_003135
cg15096549	0.7820952	0.8199836	17.12197	0.03788841	Chr11:106120370
cg14917136	0.5532884	0.6064242	17.12197	0.05313581	Chr4:6219763
cg07480762	0.4253608	0.4800633	17.12197	0.05470252	Chr3:155422145	TSS200	PLCH1	NM_014996
cg26174928	0.7194124	0.763019	17.13481	0.04360664	Chr4:169929084	Body	CBR4	NM_032783
cg11590170	0.8316922	0.8643645	17.22799	0.03267235	Chr6:121755296	TSS1500	GJA1	NM_000165
cg02680710	0.7598469	0.8000134	17.33525	0.0401665	Chr6:169310568
cg05281145	0.7741933	0.8130084	17.36366	0.03881508	Chr14:100530975	TSS1500	EVL	NM_016337
cg05624376	0.442848	0.4978795	17.36366	0.05503154	Chr2:169939876	Body;Body;Body;Body	DHRS9;DHRS9;DHRS9;DHRS9	NM_005771;NM_001142270;NM_199204;NM_001142271
cg15206171	0.4042528	0.4589851	17.39046	0.05473229	Chr6:33358040	TSS1500	KIFC1	NM_002263
cg20193910	0.619167	0.6697447	17.41554	0.05057776	Chr3:179501588	Body	USP13	NM_003940
cg13539397	0.7366718	0.7790267	17.43267	0.04235488	Chr14:68785498	Body;Body;Body	RAD51L1;RAD51L1;RAD51L1	NM_133509;NM_002877;NM_133510
cg26478401	0.3309807	0.3838336	17.48029	0.05285299	Chr10:90749920	TSS1500;TSS1500;TSS1500;TSS1500;TSS1500;TSS1500;TSS1500;5'UTR	FAS;FAS;FAS;FAS;FAS;FAS;FAS;ACTA2	NR_028033;NR_028036;NM_152871;NM_000043;NR_028035;NM_152872;NR_028034;NM_001141945
cg06766034	0.4258397	0.4809279	17.48029	0.05508828	Chr22:47082260	3'UTR	CERK	NM_022766
cg22435132	0.6823699	0.7291251	17.49106	0.04675514	Chr17:59312558	Body;Body	BCAS3;BCAS3	NM_001099432;NM_017679
cg26888227	0.6260877	0.6765417	17.66659	0.05045402	Chr10:45697308
cg24004547	0.5801041	0.632781	17.66659	0.05267692	Chr1:155114309	TSS1500;TSS1500	DPM3;DPM3	NM_153741;NM_018973
cg02579959	0.5086801	0.5635324	17.66659	0.05485231	Chr15:100890963	TSS1500;TSS200	FLJ42289;FLJ42289	NR_028140;NR_028139
cg16436762	0.3982723	0.4533148	17.72643	0.05504256	Chr11:94307971	Body	PIWIL4	NM_152431
cg17811323	0.5870694	0.6395671	17.76011	0.05249768	Chr5:179004707	Body;Body;Body	RUFY1;RUFY1;RUFY1	NM_001040451;NM_001040452;NM_025158
cg25513090	0.5499074	0.6038246	17.76482	0.05391717	Chr7:6488668	TSS1500;TSS1500	DAGLB;DAGLB	NM_001142936;NM_139179
cg12970937	0.7756381	0.8146961	17.81711	0.03905797	Chr7:93188125	5'UTR;5'UTR;5'UTR	CALCR;CALCR;CALCR	NM_001164738;NM_001164737;NM_001742
cg23170959	0.7387719	0.7812854	17.81711	0.04251349	Chr12:46825255
cg14219365	0.7386802	0.7812075	17.81711	0.04252732	Chr13:113674587	Body;Body	MCF2L;MCF2L	NM_001112732;NM_024979
cg05580141	0.4877392	0.5431204	17.81711	0.05538115	Chr12:49071788	Body	C12orf41	NM_017822
cg21434959	0.7666928	0.8066674	17.82588	0.03997463	Chr3:129384521	Body;Body;Body	TMCC1;TMCC1;TMCC1	NM_001017395;NM_015008;NM_001128224
cg13057663	0.5191345	0.5740429	17.84797	0.05490839	Chr8:37805275
cg10889502	0.7936321	0.8309298	17.85555	0.03729761	Chr1:200398670
cg17969913	0.7184243	0.7628592	17.96832	0.04443485	Chr6:73865360	Body;Body;Body;Body;Body	KCNQ5;KCNQ5;KCNQ5;KCNQ5;KCNQ5	NM_001160130;NM_001160133;NM_001160134;NM_019842;NM_001160132
cg11833768	0.4392333	0.4950533	17.96832	0.05581999	Chr14:63940209	Body	PPP2R5E	NM_006246
cg19268947	0.7283987	0.7721128	18.18966	0.04371411	Chr7:77268833	3'UTR;3'UTR;3'UTR	PTPN12;PTPN12;PTPN12	NM_002835;NM_001131008;NM_001131009
cg00981661	0.5968015	0.6493407	18.2398	0.05253923	Chr7:130984525	Body	MKLN1	NM_001145354
cg09674502	0.4412884	0.4973154	18.2398	0.056027	Chr1:92953279	TSS1500	GFI1	NM_005263
cg06881398	0.5417018	0.5964149	18.28735	0.05471307	Chr1:55661307	Body	USP24	NM_015306
cg17588283	0.6286799	0.6796415	18.29668	0.05096161	Chr4:132661961
cg21090866	0.56725	0.6212278	18.43356	0.05397785	Chr17:475789	Body;Body	VPS53;VPS53	NM_018289;NM_001128159
cg02221546	0.7629108	0.8037044	18.5503	0.04079366	Chr10:97073199	3'UTR;3'UTR;3'UTR;3'UTR;3'UTR;3'UTR;3'UTR	SORBS1;SORBS1;SORBS1;SORBS1;SORBS1;SORBS1;SORBS1	NM_001034956;NM_001034955;NM_006434;NM_015385;NM_001034957;NM_024991;NM_001034954
cg16417831	0.7238256	0.7682251	18.6219	0.04439944	Chr21:33958411	TSS1500	TCP10L	NM_144659
cg15098255	0.5852592	0.6386485	18.6219	0.05338925	Chr1:146697829	TSS1500;TSS1500;TSS1500	FMO5;FMO5;FMO5	NM_001144830;NM_001461;NM_001144829
cg03958058	0.7104934	0.7560461	18.64876	0.04555261	Chr10:133761284	Body;Body;Body	PPP2R2D;PPP2R2D;PPP2R2D	NR_033191;NM_001003656;NM_018461
cg02307823	0.4958708	0.5520261	18.76296	0.05615532	Chr10:89675901	Body	PTEN	NM_000314
cg11639615	0.5325919	0.5880259	18.78815	0.05543399	Chr3:171543413
cg03529189	0.5247798	0.5804287	18.78815	0.05564886	Chr12:64292138	Body	SRGAP1	NM_020762
cg16349093	0.3928233	0.4488364	18.78815	0.05601308	Chr5:90485840
cg19607845	0.4074668	0.4637596	18.78815	0.05629283	Chr6:52934457	Body;5'UTR;TSS1500	FBXO9;FBXO9;FBXO9	NM_033480;NM_033481;NM_012347
cg04339360	0.4717522	0.5282164	18.78815	0.05646414	Chr13:73635568	Body	KLF5	NM_001730
cg18016759	0.7823916	0.8215008	18.88209	0.03910917	Chr6:43546442	5'UTR	POLH	NM_006502
cg22846384	0.672924	0.7215524	18.88209	0.04862839	Chr8:1957168
cg15932464	0.7736114	0.8136638	18.9497	0.04005241	Chr1:151046740	5'UTR	GABPB2	NM_144618
cg27367512	0.7601185	0.8014931	18.9497	0.04137462	Chr5:126405711	5'UTR;5'UTR	FLJ44606;FLJ44606	NM_001164478;NM_001164479
cg23797200	0.5184413	0.5745404	19.10621	0.05609912	Chr17:40174494	Body;Body;Body;Body;Body	NKIRAS2;NKIRAS2;NKIRAS2;NKIRAS2;NKIRAS2	NM_001144928;NM_001144929;NM_001001349;NM_001144927;NM_017595
cg09205945	0.447014	0.5039919	19.21443	0.05697793	Chr7:137662133	Body	CREB3L2	NM_194071
cg09365147	0.35221	0.4077308	19.39192	0.05552077	Chr6:111738477	Body	REV3L	NM_002912
cg06071730	0.5172341	0.5736015	19.39192	0.05636746	Chr10:112021300	Body;Body;Body	MXI1;MXI1;MXI1	NM_130439;NM_001008541;NM_005962
cg25140190	0.4258855	0.4831418	19.68251	0.05725625	Chr18:13641529	Body;Body;Body;Body;Body;Body	C18orf1;C18orf1;C18orf1;C18orf1;C18orf1;C18orf1	NM_001003675;NM_181481;NM_181482;NM_004338;NM_001003674;NM_181483
cg01100322	0.82213	0.857325	19.76587	0.03519499	Chr12:96042879
cg03865668	0.7243223	0.7694892	19.80256	0.04516685	Chr2:171717400	3'UTR	GAD1	NM_000817
cg25199552	0.4969464	0.5540532	19.80375	0.05710688	Chr1:23350054	Body;Body	KDM1A;KDM1A	NM_015013;NM_001009999
cg04739200	0.4871187	0.5443454	19.80375	0.05722666	Chr6:135517046	Body;Body;Body;Body;Body;Body;Body;Body	MYB;MYB;MYB;MYB;MYB;MYB;MYB;MYB	NM_005375;NM_001161657;NM_001161659;NM_001161658;NM_001130173;NM_001161660;NM_001161656;NM_001130172
cg03212228	0.8329156	0.867031	20.15449	0.03411543	Chr19:38395481	5'UTR	WDR87	NM_031951
cg12454925	0.8174275	0.853365	20.15449	0.03593749	Chr4:125380468
cg08319312	0.7368684	0.7811717	20.16074	0.04430324	Chr12:34500811
cg25354248	0.6587447	0.7093632	20.28351	0.05061853	Chr19:8676862	TSS1500	ADAMTS10	NM_030957
cg25213720	0.363153	0.4199125	20.47046	0.05675951	Chr5:176734343	3'UTR;Body	MXD3;MXD3	NM_031300;NM_001142935
cg00986133	0.5670153	0.6227735	20.60224	0.05575818	Chr10:78647640	Body;Body;Body;Body	KCNMA1;KCNMA1;KCNMA1;KCNMA1	NM_001161353;NM_001161352;NM_002247;NM_001014797
cg23970645	0.6247153	0.6777303	20.68606	0.05301493	Chr14:89695299	Body;Body	FOXN3;FOXN3	NM_005197;NM_001085471
cg04250181	0.7574241	0.8001415	20.8797	0.0427174	Chr12:20966524	5'UTR	SLCO1B3	NM_019844
cg08460732	0.3437066	0.4001596	20.923	0.05645296	Chr2:10256302
cg07275179	0.5005294	0.558428	20.923	0.05789864	Chr3:63962440	Body;Body	ATXN7;ATXN7	NM_000333;NM_001128149
cg16016583	0.782997	0.8232447	21.16629	0.04024774	Chr7:158248795	Body;Body;Body	PTPRN2;PTPRN2;PTPRN2	NM_002847;NM_130842;NM_130843
cg04498110	0.7128389	0.7598327	21.16629	0.04699379	Chr3:39306129	3'UTR;3'UTR;3'UTR;3'UTR	CX3CR1;CX3CR1;CX3CR1;CX3CR1	NM_001171171;NM_001171174;NM_001171172;NM_001337
cg00340919	0.7900187	0.8295754	21.26573	0.03955668	Chr5:94879974	Body	TTC37	NM_014639
cg09467433	0.4624519	0.5211322	21.34985	0.0586803	Chr3:171283606
cg19103546	0.7497761	0.7936336	21.5875	0.04385751	Chr5:816479	Body	ZDHHC11	NM_024786
cg15395441	0.5090673	0.5673271	21.59462	0.05825979	Chr5:114938459	Body;TSS1500;Body	TMED7-TICAM2;TICAM2;TMED7-TICAM2	NM_001164468;NM_021649;NM_001164469
cg22000472	0.6370859	0.6900077	21.60328	0.05292177	Chr13:54708344
cg15699693	0.5667045	0.6232501	21.60328	0.05654562	Chr5:150054944	Body;Body	MYOZ3;MYOZ3	NM_133371;NM_001122853
cg11919336	0.4531986	0.512123	21.60328	0.05892447	Chr12:123188078	TSS200	GPR109A	NM_177551
cg03797115	0.3729606	0.4309829	21.62657	0.05802223	Chr4:110625010	TSS1500;TSS1500	CASP6;CASP6	NM_001226;NM_032992
cg23304298	0.4888913	0.5476331	21.62657	0.05874181	Chr14:65744457
cg23064157	0.9554051	0.9731234	21.63881	0.01771826	Chr10:85324925
cg19673549	0.4997613	0.5583653	21.63881	0.05860403	Chr5:54916621
cg21567971	0.8463272	0.8795573	21.6831	0.03323001	Chr6:164526833
cg00454650	0.6318657	0.6853968	21.79619	0.05353105	Chr3:56165731	Body	ERC2	NM_015576
cg15679981	0.7425171	0.7874334	21.95591	0.04491627	Chr2:45616428	3'UTR	SRBD1	NM_018079
cg23051372	0.709632	0.7575343	21.95591	0.04790229	Chr8:95718328	3'UTR;3'UTR;3'UTR;3'UTR;3'UTR	ESRP1;ESRP1;ESRP1;ESRP1;ESRP1	NM_001122826;NM_001034915;NM_001122825;NM_017697;NM_001122827
cg24838661	0.7914086	0.8313435	22.05636	0.03993493	Chr7:140112249	Body	RAB19	NM_001008749
cg01702905	0.6858723	0.7358809	22.14076	0.05000854	Chr14:71372869	TSS1500	PCNX	NM_014982
cg00011856	0.4654543	0.5249493	22.14076	0.05949491	Chr2:217560946	TSS1500	IGFBP5	NM_000599
cg19015686	0.4554372	0.515265	22.566	0.05982783	Chr10:101843063	TSS1500	CPN1	NM_001308
cg00810316	0.769591	0.8121947	22.72616	0.04260367	Chr19:49587181	TSS1500	SNRNP70	NM_003089
cg13462829	0.7535051	0.7977995	22.77856	0.04429442	Chr15:99516179	Body;5'UTR	LOC145814;LOC145814	NM_001102612;NM_001167902
cg17543425	0.8266932	0.8629481	23.0839	0.03625488	Chr5:167181519	Body	ODZ2	NM_001122679
cg15881795	0.8038833	0.8430276	23.4818	0.03914434	Chr12:106361273
cg17359629	0.4885579	0.5487539	23.4818	0.06019601	Chr13:114259310	Body;Body	TFDP1;TFDP1	NR_026580;NM_007111
cg12204173	0.8125217	0.8507309	23.62857	0.0382092	Chr12:39296476	Body	CPNE8	NM_153634
cg08994763	0.4261028	0.4868427	23.94513	0.0607399	Chr3:194822510	Body	C3orf21	NM_152531
cg04678743	0.02595401	0.05222542	23.95591	0.02627141	Chr7:130353515	3'UTR;5'UTR;1stExon	TSGA13;COPG2;COPG2	NM_052933;NM_012133;NM_012133
cg14675241	0.8486397	0.8826101	24.34499	0.03397042	Chr11:111154375	Body	C11orf53	NM_198498
cg25161129	0.3917998	0.4524417	24.41508	0.06064188	Chr17:66452343	Body	WIPI1	NM_017983
cg25784280	0.402474	0.4634382	24.5963	0.06096423	Chr18:32289350	5'UTR;TSS1500;5'UTR;5'UTR;5'UTR	DTNA;DTNA;DTNA;DTNA;DTNA	NM_001128175;NM_032978;NM_001392;NM_032979;NM_032975
cg14221700	0.5953364	0.652869	24.70612	0.05753267	Chr1:111153602
cg27270362	0.7796319	0.8222467	24.94044	0.04261482	Chr10:52747890
cg02839725	0.6807619	0.7328851	25.00959	0.05212319	Chr17:30823006	Body	MYO1D	NM_015194
cg22534759	0.6668829	0.7202229	25.17176	0.05334002	Chr10:32403029
cg18007641	0.6411193	0.6962613	25.17176	0.05514205	Chr4:74641828
cg20074159	0.6545781	0.7090594	25.52476	0.05448127	Chr3:110246985
cg03666597	0.6572914	0.7116596	25.64569	0.0543682	Chr7:101752690	Body;Body;Body	CUX1;CUX1;CUX1	NM_181500;NM_181552;NM_001913
cg18902035	0.8172778	0.8559312	25.82178	0.03865343	Chr2:134949357
cg22989813	0.7957384	0.8369872	25.82178	0.0412488	Chr14:35498490	3'UTR;3'UTR	SRP54;SRP54	NM_003136;NM_001146282
cg02173540	0.7548313	0.8010372	25.82178	0.04620588	Chr2:240046504	Body	HDAC4	NM_006037
cg07714266	0.7188349	0.768506	25.82178	0.04967105	Chr7:28075371	Body	JAZF1	NM_175061
cg01284595	0.6966755	0.7481837	25.82178	0.05150819	Chr6:38079362	Body	ZFAND3	NM_021943
cg08897844	0.6167775	0.6740073	25.82178	0.05722982	Chr5:36606102	TSS1500;TSS1500	SLC1A3;SLC1A3	NM_004172;NM_001166696
cg04318546	0.6169368	0.6744758	25.82178	0.05753905	Chr15:101147087	5'UTR;5'UTR	ASB7;ASB7	NM_198243;NM_024708
cg02243157	0.5587159	0.6190856	25.82178	0.06036973	Chr2:64047802
cg23489137	0.354079	0.414849	25.82178	0.06077	Chr2:161290449	Body;Body	RBMS1;RBMS1	NM_002897;NM_016836
cg13389575	0.4396227	0.5021074	25.82178	0.06248471	Chr13:48890413	Body	RB1	NM_000321
cg22033476	0.4616444	0.5242172	25.82178	0.06257284	Chr2:43532275	Body;Body	THADA;THADA	NM_022065;NM_001083953
cg18125090	0.7267753	0.7759319	25.9181	0.04915661	Chr11:128860556	Body;Body	RICS;RICS	NM_014715;NM_001142685
cg03150409	0.5336789	0.5953134	25.9181	0.06163454	Chr4:1892317	5'UTR	WHSC1	NM_001042424
cg10184328	0.532052	0.5941284	26.51174	0.06207645	Chr7:138349158	Body;TSS200	SVOPL;SVOPL	NM_001139456;NM_174959
cg00463052	0.8046971	0.8456073	26.53984	0.04091024	Chr17:59669047	TSS1500	NACA2	NM_199290
cg07148318	0.7392839	0.7875979	26.57967	0.04831398	Chr8:145115260	5'UTR	OPLAH	NM_017570
cg10288111	0.5141098	0.5771026	26.93346	0.06299275	Chr7:112062682	TSS1500	IFRD1	NM_001007245
cg17203155	0.6730043	0.7277399	27.29187	0.05473566	Chr5:106901876	Body	EFNA5	NM_001962
cg07589531	0.7339622	0.7833396	27.66197	0.04937738	Chr10:13970236	Body	FRMD4A	NM_018027
cg14321777	0.708715	0.7606297	27.77034	0.05191463	Chr10:133874809
cg02309026	0.5072873	0.5711441	27.78452	0.06385678	Chr10:855060
cg16767652	0.6642316	0.7202166	28.0144	0.05598503	Chr8:24212569	3'UTR	ADAM28	NM_014265
cg25611443	0.7421953	0.7911533	28.13099	0.04895794	Chr1:205603068	TSS1500;TSS1500	ELK4;ELK4	NM_001973;NM_021795
cg21167587	0.6872433	0.742081	29.11565	0.05483764	Chr9:36397390	5'UTR;5'UTR;Body;5'UTR;Body	RNF38;RNF38;RNF38;RNF38;RNF38	NM_194328;NM_194330;NM_194329;NM_194332;NM_022781
cg01896579	0.6365526	0.6958028	29.75799	0.05925024	Chr4:76599597	TSS1500;TSS1500;TSS1500	G3BP2;G3BP2;G3BP2	NM_203505;NM_203504;NM_012297
cg00908381	0.7520956	0.801259	30.717	0.04916334	Chr14:104896758
cg22410743	0.7256109	0.7775962	30.717	0.05198532	Chr15:67574897	Body;Body	IQCH;IQCH	NM_001031715;NM_022784
cg06526020	0.5546434	0.6190962	30.717	0.06445283	Chr6:34308880	Body	NUDT3	NM_006703
cg16101278	0.4122921	0.4788263	30.717	0.06653416	Chr6:6648823	Body	LY86	NM_004271
cg01580574	0.6748869	0.7321683	31.40974	0.05728137	Chr2:134949671
cg18489034	0.5579445	0.6228849	31.40974	0.06494045	Chr11:10531596
cg19048331	0.7260771	0.7789568	32.17268	0.05287969	Chr20:11897921	5'UTR;TSS1500	BTBD3;BTBD3	NM_181443;NM_014962
cg23506143	0.4538229	0.5233315	34.78126	0.06950858	Chr5:55761274
cg18008086	0.6269175	0.6900848	35.0564	0.06316727	Chr13:42028532
cg22613769	0.7460784	0.7989261	37.1744	0.05284768	Chr1:214463441	Body	SMYD2	NM_020197
cg12607106	0.7520536	0.8055506	40.14159	0.05349696	Chr1:246022084	Body;Body	SMYD3;SMYD3	NM_022743;NM_001167740
cg05812663	0.8467473	0.8875353	41.4789	0.04078799	Chr11:129763379	5'UTR;TSS1500	NFRKB;NFRKB	NM_001143835;NM_006165
cg17605604	0.4425969	0.5189767	46.55853	0.07637975	Chr5:102612899	3'UTR	C5orf30	NM_033211
cg16869281	0.7902629	0.8413386	47.3738	0.0510757	Chr3:48659196	TSS200	TMEM89	NM_001008269
cg03488097	0.7333128	0.7934476	51.83123	0.06013483	Chr2:3184399
cg11979743	0.0531941	0.09758047	61.717	0.04438637	Chr20:814510	1stExon;5'UTR	FAM110A;FAM110A	NM_001042353;NM_001042353
cg11276388	0.6421186	0.7220389	76.93143	0.07992035	Chr6:12064975	Body	HIVEP1	NM_002114
* All positions are from the Genome Build 37
